# Supplementary material for: Sono-Biosynthesis and Characterization of AuNPs from Danube Delta Nymphaea alba Root Extracts and Their Biological Properties
Source: Nanomaterials (Basel). 2021 Jun 14;11(6):1562. doi: 10.3390/nano11061562 (PMC8231883; doi:10.3390/nano11061562)
Supplement: Supplementary file 1 [file nanomaterials-11-01562-s001.zip]

Archive with 1 entries (1 files):
- nanomaterials-1238913-supplementary.pdf
